# Supplementary material for: Analysis of human capital effects introducing Bayesian quantile regression in the process of industrial structural upgrading
Source: PLoS One. 2024 Jul 8;19(7):e0304730. doi: 10.1371/journal.pone.0304730 (PMC11230553; doi:10.1371/journal.pone.0304730)
Supplement: S1 Data — (ZIP) [file pone.0304730.s001.zip]

Archive with 18 entries (15 files):
- ╩2╛▌░n/
- ╩2╛▌░n/Data/
- ╩2╛▌░n/Figures/
- ╩2╛▌░n/╦π╖¿┤·┬δ.txt
- ╩2╛▌░n/Figures/Figure 1.vsdx
- ╩2╛▌░n/Figures/Figure 2.vsdx
- ╩2╛▌░n/Figures/Figure 3.spv
- ╩2╛▌░n/Figures/Figure 4.spv
- ╩2╛▌░n/Figures/Figure 5.opju
- ╩2╛▌░n/Figures/Figure 6.opju
- ╩2╛▌░n/Figures/Figure 7.opju
- ╩2╛▌░n/Figures/Figure 8.opju
- ╩2╛▌░n/Data/Data 3.sav
- ╩2╛▌░n/Data/Data 4.sav
- ╩2╛▌░n/Data/Data 5.sav
- ╩2╛▌░n/Data/Data 6.sav
- ╩2╛▌░n/Data/Data 7.sav
- ╩2╛▌░n/Data/Data 8.sav
