# Supplementary material for: Analysis of human capital effects introducing Bayesian quantile regression in the process of industrial structural upgrading
Source: PLoS One. 2024 Jul 8;19(7):e0304730. doi: 10.1371/journal.pone.0304730 (PMC11230553; doi:10.1371/journal.pone.0304730)
Supplement: S1 Data — (ZIP) [file pone.0304730.s001.zip › ╩2╛▌░n/╦π╖¿┤·┬δ.txt]

import org.apache.commons.math3.distribution.NormalDistribution;
import org.apache.commons.math3.linear.MatrixUtils;
import org.apache.commons.math3.linear.RealMatrix;

public class BayesianQuantileRegression {
    
    public static void main(String[] args) {
        double[][] X = {{1, 2}, {3, 4}, {5, 6}};
        double[] y = {10, 20, 30};
        
        int n = X.length;
        int p = X[0].length;
        
        RealMatrix XMatrix = MatrixUtils.createRealMatrix(X);
        
        double[] beta = new double[p];
        double tau = 0.5; // 分位数
        
        double[][] posteriorSamples = new double[1000][p]; // 存储后验样本
        
        // MCMC采样
        for (int iter = 0; iter < 2000; iter++) {
            // 更新beta参数
            for (int i = 0; i < p; i++) {
                double xiSum = 0;
                double ziSum = 0;
                double sigma = 1; // 先验方差
                
                for (int j = 0; j < n; j++) {
                    double xi = X[j][i];
                    double zij = y[j] - XMatrix.getRowVector(j).dotProduct(MatrixUtils.createRealVector(beta));
                    
                    double w = rho(tau, zij / sigma);
                    
                    xiSum += xi * xi * w;
                    ziSum += xi * w * zij;
                }
                
                double betaMean = ziSum / xiSum;
                double betaStd = Math.sqrt(1 / (xiSum * sigma));
                
                NormalDistribution dist = new NormalDistribution(betaMean, betaStd);
                beta[i] = dist.sample();
            }
            
            // 存储后验样本
            if (iter >= 1000) {
                for (int i = 0; i < p; i++) {
                    posteriorSamples[iter - 1000][i] = beta[i];
                }
            }
        }
        
        // 输出结果
        for (int i = 0; i < p; i++) {
            double mean = calculateMean(posteriorSamples, i);
            double std = calculateStandardDeviation(posteriorSamples, i, mean);
            
            System.out.println("Beta" + i + " Mean: " + mean);
            System.out.println("Beta" + i + " Std: " + std);
        }
    }
    
    // 计算均值
    private static double calculateMean(double[][] samples, int index) {
        int numSamples = samples.length;
        double sum = 0;
        
        for (double[] sample : samples) {
            sum += sample[index];
        }
        
        return sum / numSamples;
    }
    
    // 计算标准差
    private static double calculateStandardDeviation(double[][] samples, int index, double mean) {
        int numSamples = samples.length;
        double sum = 0;
        
        for (double[] sample : samples) {
            sum += Math.pow(sample[index] - mean, 2);
        }
        
        return Math.sqrt(sum / (numSamples - 1));
    }
    
    // 分位数权重函数
    private static double rho(double tau, double u) {
        if (u > 0) {
            return tau;
        } else if (u < 0) {
            return tau - 1;
        } else {
            return 0;
        }
    }
}
